# Supplementary material for: Whole-Genome Sequencing and Drug-Susceptibility Analysis of Serial Mycobacterium abscessus Isolates from Thai Patients
Source: Biology (Basel). 2022 Sep 5;11(9):1319. doi: 10.3390/biology11091319 (PMC9495349; doi:10.3390/biology11091319)
Supplement: Supplementary file 1 [file biology-11-01319-s001.zip]

Archive with 1 entries (1 files):
- biology-1877284-supplementary.pdf
